# Supplementary material for: All-in-One Self-Powered Human–Machine Interaction System for Wireless Remote Telemetry and Control of Intelligent Cars
Source: Nanomaterials (Basel). 2021 Oct 14;11(10):2711. doi: 10.3390/nano11102711 (PMC8539533; doi:10.3390/nano11102711)
Supplement: Supplementary file 1 [file nanomaterials-11-02711-s001.zip]

Archive with 1 entries (1 files):
- nanomaterials-1409777 supplementary 10.22 for conversion new.pdf
